# Supplementary material for: Comprehensive Screening and Validation of Stable Internal Reference Genes for Accurate qRT-PCR Analysis in Holotrichia parallela under Diverse Biological Conditions and Environmental Stresses
Source: Insects. 2024 Aug 30;15(9):661. doi: 10.3390/insects15090661 (PMC11432719; doi:10.3390/insects15090661)
Supplement: Supplementary file 1 [file insects-15-00661-s001.zip]

Archive with 4 entries (4 files):
- Supplementary files/~$Supplementary_Material_Tables.xlsx
- Supplementary files/Reference_gene_information.fasta
- Supplementary files/Supplementary_Material_Figures.pdf
- Supplementary files/Supplementary_Material_Tables.xlsx
