# Supplementary material for: Comprehensive Screening and Validation of Stable Internal Reference Genes for Accurate qRT-PCR Analysis in Holotrichia parallela under Diverse Biological Conditions and Environmental Stresses
Source: Insects. 2024 Aug 30;15(9):661. doi: 10.3390/insects15090661 (PMC11432719; doi:10.3390/insects15090661)
Supplement: Supplementary file 1 [file insects-15-00661-s001.zip › Supplementary files/Reference_gene_information.fasta]

> EF1A
ATGGGTAAAGAAAAGGTTCATATCAACATTGTCGTTATTGGGCATGTAGATTCAGGTAAATCTACTACCACTGGACATTTAATTTACAAATGCGGTGGAATCGATAAAAGGACAATTGAAAAATTCGAGAAAGAAGCCCAAGAAATGGGTAAAGGTTCTTTCAAGTACGCCTGGGTTTTAGACAAATTGAAAGCGGAACGTGAACGTGGTATTACAATTGATATTGCTTTGTGGAAATTTGAGACGGCAAAATATTATGTGACAATCATCGATGCCCCTGGACATAGAGATTTCATTAAGAACATGATTACTGGAACGTCACAAGCGGATTGTGCTGTTTTAATCGTAGCAGCTGGTACTGGAGAATTTGAGGCTGGTATTTCTAAAGACGGACAAACTCGTGAACATGCTCTTCTGGCCTTTACACTTGGTGTCAAGCAATTGATTGTAGGCGTTAACAAAATGGATTCTACTGAACCTCCATATTCTGAACCTCGTTTCGAAGAAATCAAAAAAGAAGTATCCTCATACATTAAAAGGATTGGTTACAACCCAGCAGCTGTAGCCTTCGTTCCTATTTCTGGGTGGCATGGAGACAACATGTTGGAACCATCTTCAAAAATGCCGTGGTTCAAAGGATGGGCTATTGAACGTAAAGAAGGAAAAGCTGATGGCAAATGTTTAATTGAAGCCCTTGACGCTATTCTACCACCATCTCGTCCCACTGAAAAACCCCTCCGTTTGCCATTACAGGATGTCTACAAAATTGGTGGTATTGGTACAGTACCAGTAGGCCGTGTTGAAACTGGTGTCCTTAAACCTGGTATGGTAGTAGTATTCGCTCCAGCGAACTTAACTACTGAAGTAAAGTCAGTAGAAATGCACCACGAAGCTTTGCCAGAAGCTGTACCTGGAGATAATGTTGGTTTCAATGTTAAGAACGTATCCGTTAAAGAACTCCGTCGTGGTTATGTAGCCGGTGACAGTAAAAATAATCCACCAAGAGGTGCTACTGATTTCATAGCCCAAGTAATCGTCTTAAATCACCCCGGACAAATTTCAAATGGTTATACACCCGTATTAGATTGTCACACGGCACATATTGCATGTAAATTCGCCGAAATCAAAGAAAAAGTAGATCGCCGTACTGGTAAAACAACCGAAGAAAATCCCAAAGCCATTAAATCTGGTGATGCTGCTATCGTTAATCTAGTTCCATCCAAACCGATGTGTGTCGAATCCTTCCAGGAATTCCCACCTCTAGGTCGGTTCGCAGTACGTGATATGAGGCAAACAGTTGCTGTAGGTGTCATTAAACAAGTTAACTTCAAAGATGCTTCTGGTGGTAAAGTTACAAAAGCAGCAGAAAAAGCCCAGAAGAAGAAGTAG
> RPL32
ATGGCTATCAGACCAGTTTACAGGCCCCAAATTGTTAAAAAGCGAACTAAGAAGTTCATCAGACATCAATCTGATCGTTATGGAAAGCTCAAGAGAAACTGGCGTAAACCGAAAGGTATTGATAACAGGGTTCGCAGACGTTTCAAGGGACAATATTTGATGCCCAACATTGGTTATGGTTCCAACGCAAAAACCCGTCATATGCTTCCAACTGGTTTCAGGAAAGTTTTAGTACATAATGTTAAGGAATTAGAAGTTTTATTGATGCAAAATCGCAAATTCTGCGGTGAAATTGCACATGGCGTATCATCGAAGAAACGTAAAGAAATCGTTGAACGCGCTCAACAGCTTTCCATAAGGTTAACGAATGCAAATGCTCGTCTACGTAGCCAAGAAAATGAGTAA
> RPL7A
ATGGTTCAAAAGAAGCCTAAGAAGAAGACAGGCAAAAAAATAGCAGCTGCTCCGTTAGCTGTAAAGAAAGTTGAACTTAAAAAAGAAGTAAATCCCTTATTTGAAAAGAGGCCGCGTAACTTTGGTATAGGACAGGATATTCAACCTGTAAGAGACTTATCTAGATTTGTAAAATGGCCAAAATATATACGTATTCAAAGGCAGAAAGCTGTTTTGCAAAAAAGATTGAAAGTACCACCTCCAATCAATCAATTTTCACAAACTTTAGATAAACAAACAGCAACGCAATTGTTTAAGCTGCTTGAAAAATACAGACCAGAAACTGCTTTACAAAAGAAAAACCGATTGAAAGCACATGCAGAAGCAAAAGTTGCTAAAAAAGAGGAGGCCCCACCAAAGCGTGCAAATACAATCCGAGCTGGTACCAATACTGTCACAAAATTGGTCGAACAAAAGAAGGCACAACTTGTTGTCATTTCACATGATGTCGATCCAATTGAACTTGTGCTCTTCCTGCCTGCTCTGTGTAGGAAAATGGGTGTTCCTTACTGTATAATAAAGGGACGTGCTAGATTGGGACTTCTTGTAAGGAGAAAAACATGTTCTGCTGTTGCCTTAACACAAGTTGATTCCGGAGATAGGGCCAATTTCAATAAAATCGTTGAAGTCATCAAGACTAACTTCAATGATCGTGCTGACGAAATCAGACGTCACTGGGGCGGAGGTGTATTGGGATCGAAATCCGCCGCACGCATAGCTAAATTAGAAAAAGCTAAGGCTAAAGAATTGGCGCAAAAACAAGGTTAA
> RPS18
ATGTCTCTTGTTATACCAGAGAAATTTCAACACATTCTTCGTATATTGGGTACGAATATTGATGGCAAACGTAAAGTTCAGTTTGCCTTAACTGCAATTAAAGGAGTAGGTAGACGATACTCAAATATAGTATTAAAGAAGGCTGATGTAGATTTGGACAAACGTGCTGGAGAATGTTCTGAGGAGGAAGTTGAAAAGATAGTTACAATTATGTCAAACCCCAGACAGTATAAAATTCCAGATTGGTTTTTAAATAGACAAAAGGACATAATTGATGGCAAATATAGCCAGCTTACGTCTTCAAATCTGGATTCCAAACTCCGTGAAGATTTAGAACGTATGAAGAAAATTCGAGCTCATAGAGGAATGCGACACTACTGGGGCCTCCGCGTTCGTGGTCAACATACTAAAACTACTGGCCGTCGTGGTCGCACAGTAGGTGTATCTAAGAAGAAGTAA

> RPL13a ATGACAGGTTTTAGTGAGAAAGCCATCCTTATCGATGGCAGGGGCCATCTACTAGGTCGTCTCGCAGCAATTGTTGCTAAATCATTGCTACAAGGAAATAAAATAATTGTTGTAAGAAGTGAACAGTTAAATATATCAGGCAATTTCTATAGGAATAAGTTAAAATATTTGTCGTTTTTACGTAAAAGATGTAATGTAAATCCAGCTCGTGGACCTTTCCATTTTAGAGCACCTTCAAGGATTTTTTGGAAAACCGTAAGAGGAATGTTGCCCCATAAAACAGAAAGAGGCAAGCAAGCATTAAGAAGATTAAAAGCATATGAAGGCGTACCTCCACCTTATGACAGAAGAAAGCGTGTCGTTGTGCCTGGAGCATTACGTGTTGTATGTTTAAAACCTGGTCGCAAATTCTGTCATGTGGGTCGCCTGTCTCATGAAGTTGGTTGGAAATATCAATCAGTGGTCAGAACGCTTGAGACGAAACGTAAAGTTAAGGCAGTACTGGCTATTCGTAAACGCAACAAACTTAAGAAGCTTACCAAACAAGCATCTGAAAAGATTGCAAACAGAGTGGCTCCTTATAATGCTGTTATAAAATCTTATGGATATTAA
> RPL18
ATGGGTATCGATATAAATCATAAACACGACCGTAAGGTTAGGCGTACAGAACCAAAAAGTCAAGATGTTTACTTGCGGTTACTTGTAAAGCTTTACAGATATTTAGCACGTCGTACAAATGCTAAATTCAACAGAATAATATTGAAGAGGTTATTCATGAGCAAAATAAACAAGCCCCCTATTTCATTAGCAAGAGTAGTTCGGTTTATGAAAAAACCCGGCAGGGAAGGTCTTACTGCAGTCGTTGTAGGCTCTGTTACAGATGACCAGAGAATTTGGGATGTTCCAAAAATGACTGTTTGTGCTCTACGTGTAACAGAGAAAGCAAGAGCTAGAATAATTAAAGCTGGTGGAGAAGTTATAACATTTGATCAATTGGCATTACGCTCACCAACAGGAAATAAGACCGTTTTAATGCAAGGACGTCGTAATGCTCGTGAAGCAGTGAAACACTTTGGTCCTGCTCCAGGTGTACCACATTCACATTCTAAGCCGTTTGTACGTTCTAAGGGTCGCAAATTTGAAAGGGCTCGTGGACGTAGACGTTCGTGTGGTTATAAGAAATAA
> Actin
ACTGAAGCACCATTGAATCCAAAAGCTAACCGAGAAAAGATGACACAAATTATGTTTGAAACATTCAACACACCCGCTATGTATGTTGCCATCCAAGCTGTATTGTCACTGTATGCCTCTGGTAGGACTACTGGTATTGTATTGGATTCAGGAGATGGTGTTTCACACACAGTACCAATCTATGAAGGTTATGCCTTACCTCATGCTATTTTGCGTTTGGATTTGGCTGGTAGAGATTTGACCGACTACCTCATGAAAATTCTTACAGAACGTGGTTATTCCTTTACAACCACAGCTGAAAGAGAAATTGTACGTGATATCAAAGAGAAACTTTGTTATGTAGCCCTAGACTTCGAACAAGAAATGGCCACGGCCGCTAGCTCAAGTTCATTAGAAAAAAGCTATGAACTTCCTGATGGACAGGTTATCACAATTGGCAATGAAAGGT
> GAPDH
ATGTCTAAAATCGGTATTAACGGATTCGGGCGCATTGGACGTCTCGTTCTGCGTGCAGCTCTGGAACGCGGAGGCGAAGTGTCGCCGTAAATGATCCCTTCATCGGTCTGGATTATATGGTTTACATGTTCAAGTACGATTCAACACATGGAAAATTCAATGGCACAGTCGACGCCAAAGACGGCAAGCTCGTAGTTAACGGAAAGGCGATTTCCGTTTACAGCGAAAGAGATCCAAAGAACATCCCGTGGGGCAAAGCCGGTGCCGAATATGTCGTAGAGTCCACCGGCGTTTTCACAACAATTGAAAAGGCGTCCGCCCATTTAGAAGGCGGCGCAAAGAAAGTTATCATTTCAGCGCCATCTGCTGACGCTCCAATGTTCGTTGTTGGTGTTAACTTAGATGCTTATGACCCAAGCTTTAAGGTTATTTCCAATGCATCTTGTACGACTAACTGTTTGGCCCCACTCGCCAAGGTCATCCATGACAATTTTGGAATAGTTGAAGGTTTGATGACGACAGTGCATGCTATCACAGCTACGCAAAAGACTGTCGATGGTCCATCTGGAAAGTTATGGCGTGACGGTCGTGGTGCAGCGCAAAATATCATTCCTGCCTCCACTGGTGCTGCCAAAGCTGTCGGTAAAGTAATTCCATCCCTCAATGGCAAACTGACCGGCATGGCGTTCCGTGTACCAGCTCCAATGTATCCGTAGTTGATCTTACGGTTCGTTTGGAGAAACCAGCTAAATATGAAGATATCAAAGCTAAAGTTAAGCAAGCTGCGGAAGGACCACTAAAAGGTATTCTAGCCTATACAGAAGACAGTGTTGTTTCTAGCGATTTCAACGGTGACAATCACTCTTCGACTTTCGACGCTCAGGCTGGCATTTCCCTGAATGACAACTTCGTTAAACTCATCAGCTGGTATGATAACGAATACGGTTATTCCTGTAGGGTAGTGGATCTCATCAAATACATTCAGACTAAAGATTAG
> RPS3
ATGGCAACATCAGTGTCGAAAAAACGAAAGTTTGTTGGAGACGGAGTGTTCAAAGCTGAACTGAACGAGTTTTTAACTAGAGAACTAGCTGAGGATGGATATTCCGGAGTTGAGGTTAGGGTTACCCCAACACGTACAGAAATTATCATTATGGCAACAAGAACCCAAAATGTATTGGGAGAGAAAGGCCGACGAATTCGCGAATTAACATCTGTAGTCCAAAAGAGGTTTAATTTCCCAGAACACTCTGTCGAATTATATGCAGAAAAGGTTGCTACTAGAGGTTTGTGTGCTATTGCACAAGCAGAGTCCTTAAGATATAAGTTAATAGGAGGTTTAGCAGTCCGTAGAGCATGTTATGGTGTTCTTAGATTTATTATGGAATCAGGAGCTAAAGGATGTGAAGTCGTAGTTTCTGGCAAGCTACGTGGTCAAAGAGCTAAGTCCATGAAATTCGTAGATGGCCTTATGATCCACTCAGGTGACCCTTGCAATGACTACGTTGATACAGCTACCCGTCACGTATTATTGAGGCAAGGAGTGCTCGGTATTAAAGTGAAGATTATGTTGCCCTGGGATCCGAATGGTAAAATTGGACCTAAGAGGCCGTTGCCAGATAATGTATCTGTCGTGGAACCCAAAGAAGAGATTCTTCCGCAGTTCCCATCTAGCGACATCAAGCCCGTCAAAGCAGATATACCACCGGCGACGGGACCTGTTATATCTGCCGTGGCGTAA
> RPS7
ATGAATTCTGATTTGAAGGCCCAACTTAGAGAGCTTCATATTACAAAAGCTAGAGAAATTGAGTTAAACAATAAAAGATCAATAATTATATATGTTCCGATGCCTAAATTAAAACAGTTCCAAAAAATTCAAACACGATTGGTTCGCGAGCTTGAGAAGAAGTTTAGTGGAAAGCACGTAGTATTTGTCGGTGAACGTAAAATTTTGCCCAAACCAACACGTAAAACACGTACAAAGAATAAACAGAAGCGTCCACGTTCTCGCACATTGACATCTGTATATGATGCTATATTAGAAGATTTAGTTTTTCCAGCTGACATTGTTGGTAAACGTATTCGTATAAAATTAGATGGCTCACAACTTATCAAAGTACATCTTGATAAGAATCAACAAACGACAATTGAACATAAGGTTGATACTTTTGCAGCAGTTTATAAAAAATTAACAGGAAGGGAAGTTACTTTCGAATTCCCTGAACCTTATTTGTAA

> VATB
ATGAAAATGTCGTACCCAGGAACATTAAGTGCCCAGGCCGCTGCAAAAGAACATGTTTTGGCCGTATCCAGAAATTTCGTATCACAACCCGACTAACTTATAGAACTGTATCTGGCGTAAATGGACCTCTGGTAATCTTGGATGATGTCAAATTTCCAAAATTCGCAGAAATTGTCCAACTTAAACTTGCTGATGGAACCCAAAGATCAGGGCAAGTATTGGAGGTTAGTGGCTCCAAAGCTGTGGTACAAGTGTTTGAGGGAACATCGGGTATTGATGCCAAAAACACCTTTGTGAATTTACTGGTGATATCTTGAGAACACCCGTGTCAGAAGATATGTTAGGTCGTGTATTCAATGGTTCTGGAAAACCCATTGATAAAGGTCCACCAATTTTGGCGGAAGATTATTTGGATATCCAAGGTCAGCCAATTAATCCGTGGTCACGTATTTACCCAGAAGAAATGATCCAAACCGGTATTAGCGCTATTGACGTAATGAACTCTATCGCCAGAGGACAAAAGATTCCAATTTTCTCGGCTGCCGGTCTACCGCACAACGAAATCGCCGCCCAAATCTTAGACAAGCCGGCCTTGTCAAAATCCCAGGTAAATCCGTATTAGACGACCATGAAGATAACTTCGCCATGTATTCGCCGCTATGGGTGTCAACATGGAAACCGCTAGGTTCTTCAAGCAAGATTTCGAAGAAAATGGGTCCATGGAGAACGTATGTCTCTTCTTGAACTTGGCCAACGATCCTACTATAAAGAATTATCACTCCGCGTCTGGCGCTCACGTCTGCCGAATTCTTGGCGTACCAATGTGAGAAACACGTGCTCGTAATCTTGACTGACATGTCTTCGTATGCTGAGGCTCTTCGTGAGGTATCAGCTGCCCGTGAAGAAGTACCTGGAAGACGTGGTTTCCCTGGTTACATGTACACCGATTTGGCTACTATTTATGAACGTGCTGGTCGTGTTGAAGGTAGAAACGGATCAATTACGCAAATTCCCATCTTGACTATGCCTAACGATGATATTACTCACCCTATTCCCGATTTGACCGGTTATATTACTGAAGGACAGATATACGTTGATCGTCAGTTGCACAACAGACAAATATATCCACCAGTAAATGTGTTGCCTTCCTTGTCACGTTTGATGAAGTCTGCTATTGGTGAAGGAATGACCAGGAAAGATCACTCTGATGTATCTAACCAATTGTATGCTTGTTACGCCATTGGTAAAGACGTCCAAGCCATGAAAGCCGTAGTCGGTGAAGAGCCCTGACACCAGACGATTTGTTATATTTAGAATTCTTGAGCAAATTCGAGAAGAACTTCATTACGCAAGGTAACTACGAAAATCGTACAGTATTCGAATCGCTGGACATCGGTTGGCAGCTGTTGCGTATCTTCCCCAAAGAAATGTTAAAACGTATTCCCGCCTCCATCTTGGCAGAATTCTATCCCAGAGATTCCCGCCATTAA
