# Supplementary material for: Comprehensive Screening and Validation of Stable Internal Reference Genes for Accurate qRT-PCR Analysis in Holotrichia parallela under Diverse Biological Conditions and Environmental Stresses
Source: Insects. 2024 Aug 30;15(9):661. doi: 10.3390/insects15090661 (PMC11432719; doi:10.3390/insects15090661)
Supplement: Supplementary file 1 [file insects-15-00661-s001.zip › Supplementary files/Supplementary_Material_Tables.xlsx]

## Sheet: Table S1
Table S1. Standard Curve Equations, Slopes, and Amplification Efficiencies of the 11 Candidate Internal Reference Genes
Gene name	Standard curve equations	Amplification efficiency（E）%	Slope （K）	Coefficient（R2）
GAPDH	y = -3.0872x + 30.967	110.68	-3.09	0.9971
RPL32	y = -3.0995x + 29.7	110.17	-3.1	0.998
RPL7A	y = -3.1489x + 31.407	107.71	-3.15	0.9916
RPS18	y = -3.1896x + 29.835	105.82	-3.19	0.9972
RPL13a	y = -3.1633x + 31.035	106.76	-3.17	0.9978
RPL18	y = -3.0769x + 30.71	111.19	-3.08	0.998
Actin	y = -3.103x + 33.156	109.67	-3.11	0.9978
RPS7	y = -3.1104x + 32.391	109.18	-3.12	0.9994
RPS3	y = -3.0137x + 29.641	114.35	-3.02	0.9956
VATB	y = -2.8047x + 35.427	126.92	-2.81	0.9933
EF1A	y = -3.1634x + 28.666	106.76	-3.17	0.9994

## Sheet: Table S2
Table S2. Ct Values and Coefficients of Variation (CV) for the 11 Candidate Internal Reference Genes
	Gene	Min_Value	Max_Value	Mean_Value	sd_values	cv_values
1	GAPDH	16.26	26.62	21.182	2.79651	14.1402
2	PRL32	15.03	24.47	19.0522	3.26992	15.9409
3	RPL7A	16.13	26.46	20.1066	2.26542	10.695
4	RPS18	14.63	26.9	19.7242	1.94538	10.2108
5	RPL13a	15.42	25.81	19.766	2.21647	11.2136
6	RPL18	15.6	24.18	19.5643	1.74565	8.92262
7	Actin	13.97	26.63	19.7771	2.43462	12.1085
8	RPS7	16.73	27.58	20.5155	2.60763	13.2205
9	RPS3	15.62	24.82	19.6003	2.05287	10.4737
10	VATB	19.82	30.01	24.3594	2.49965	12.1842
11	EF1A	13.48	27.81	20.5127	2.58237	10.6011

## Sheet: Table S3
Table S3. The stability of the 11 candidate reference genes evaluated by ΔCt method, BestKeeper, NormFinder, and GeNorm
		ΔCt		BestKeeper		NormFinder		GeNorm		RefFinder
		Gene	Stability value	Gene	Stability value	Gene	Stability value	Gene	Stability value	Gene	Stability value
De	1	RPL18	0.81	VATB	0.876	RPL18	0.154	RPL13a	0.308	RPL18	1.32
								RPL18	0.308
	2	RPS3	0.82	GAPDH	1.06	RPS3	0.203	-	-	RPL13a	2.45
	3	RPL13a	0.84	RPL18	1.127	RPL13a	0.253	RPS3	0.346	RPS3	2.91
	4	RPL32	0.9	RPL13a	1.18	GAPDH	0.419	RPL32	0.405	GAPDH	4.43
	5	Actin	0.92	Actin	1.223	RPL32	0.503	Actin	0.45	RPL32	5.03
	6	GAPDH	0.94	RPS3	1.227	Actin	0.533	RPL7A	0.508	VATB	5.05
	7	RPL7A	0.99	RPS18	1.311	RPL7A	0.703	RPS18	0.541	Actin	5.23
	8	RPS18	1.05	RPL32	1.349	VATB	0.72	GAPDH	0.583	RPL7A	7.17
	9	VATB	1.13	RPL7A	1.378	RPS18	0.801	VATB	0.661	RPS18	7.71
	10	RPS7	1.61	RPS7	1.576	RPS7	1.348	RPS7	0.831	RPS7	10
	11	EF1A	2.54	EF1A	1.868	EF1A	2.466	EF1A	1.142	EF1A	11
Sex	1	RPL13a	1.18	GAPDH	1.794	RPL18	0.219	RPL32	0.374	RPL13a	2.3
		RPS18	1.18					RPL13a	0.374
	2	-	-	EF1A	1.879	RPS3	0.402	-	-	RPL18	2.63
	3	RPL32	1.2	RPL18	2.199	RPS18	0.466	RPS18	0.554	RPL32	3.08
	4	RPL18	1.26	RPS3	2.323	RPL13a	0.496	RPL18	0.675	RPS18	3.08
	5	RPS3	1.27	RPS18	2.686	RPL32	0.54	RPS3	0.702	RPS3	3.76
	6	VATB	1.28	RPL32	2.713	VATB	0.627	VATB	0.773	GAPDH	5.62
	7	RPS7	1.43	RPL13a	2.746	RPS7	1.029	RPS7	0.826	VATB	6.45
	8	RPL7A	1.48	VATB	2.797	RPL7A	1.133	RPL7A	0.869	EF1A	7.18
	9	Actin	1.64	RPS7	2.925	Actin	1.246	Actin	0.969	RPS7	7.45
	10	GAPDH	2.16	RPL7A	3.052	GAPDH	1.792	GAPDH	1.19	RPL7A	8.46
	11	EF1A	3.38	Actin	3.142	EF1A	3.269	EF1A	1.588	Actin	9.46
Ti	1	RPL13a	0.89	RPL18	0.401	RPL13a	0.211	RPL32	0.295	RPL13a	1.57
								RPS3	0.295
	2	RPL32	0.91	RPL13a	0.652	RPS3	0.299	-	-	RPS3	2.06
	3	RPS3	0.92	RPS3	0.689	RPL32	0.354	RPL13a	0.397	RPL32	2.45
	4	GAPDH	1.02	GAPDH	0.795	RPL18	0.485	GAPDH	0.472	RPL18	3.16
	5	RPL18	1.05	Actin	0.801	GAPDH	0.517	RPL18	0.535	GAPDH	4.23
	6	Actin	1.08	RPL32	0.844	Actin	0.527	Actin	0.633	Actin	5.73
	7	RPS7	1.08	RPS18	1.224	RPS7	0.713	RPS7	0.713	RPS7	7.24
	8	RPS18	1.13	RPS7	1.227	RPS18	0.817	RPS18	0.766	RPS18	7.74
	9	RPL7A	1.26	EF1A	1.252	RPL7A	1.028	RPL7A	0.831	RPL7A	9.46
	10	VATB	1.45	VATB	1.418	VATB	1.221	VATB	0.918	VATB	10
	11	EF1A	2.51	RPL7A	1.449	EF1A	2.454	EF1A	1.208	EF1A	10.46
Ph	1	RPL32	1.13	GAPDH	0.639	RPL32	0.148	RPL32	0.415	RPL32	1.5
								RPL13a	0.415
	2	RPL13a	1.14	RPL18	0.678	RPS7	0.377	-	-	RPL13a	2.63
	3	RPS3	1.16	RPS3	0.728	RPL18	0.379	RPS3	0.483	RPS3	3.57
	4	RPS7	1.23	VATB	0.814	RPL13a	0.41	VATB	0.548	GAPDH	3.81
	5	VATB	1.23	RPL32	0.824	VATB	0.506	GAPDH	0.569	RPL18	4.28
	6	GAPDH	1.24	RPL13a	0.856	RPS3	0.507	RPS7	0.597	RPS7	4.28
	7	RPL18	1.27	RPS7	0.871	GAPDH	0.521	RPS18	0.628	VATB	4.47
	8	RPS18	1.29	RPS18	0.994	RPS18	0.761	RPL18	0.661	RPS18	7.74
	9	RPL7A	1.4	RPL7A	1.234	RPL7A	0.967	RPL7A	0.7	RPL7A	9
	10	EF1A	3.05	EF1A	1.609	EF1A	2.801	EF1A	1.142	EF1A	10
	11	Actin	3.86	Actin	2.094	Actin	3.728	Actin	1.637	Actin	11
Te	1	Actin	1.68	EF1A	0.222	Actin	0.47	RPL13a	0.161	Actin	2
								RPL18	0.161
	2	RPL32	1.8	RPL18	0.265	RPL32	0.625	-	-	RPL13a	2.28
	3	RPL13a	1.89	RPL13a	0.352	RPL13a	1.168	EF1A	0.24	RPL18	2.38
	4	RPL18	1.95	Actin	1.468	RPL18	1.309	Actin	0.861	EF1A	3.08
	5	EF1A	2.07	GAPDH	1.497	RPL7A	1.412	RPL32	1.12	RPL32	3.31
	6	RPL7A	2.2	RPL32	1.662	EF1A	1.535	RPL7A	1.395	RPL7A	5.96
	7	VATB	2.29	RPL7A	1.89	VATB	1.827	RPS7	1.639	RPS7	7.97
	8	RPS18	2.34	RPS7	2.438	RPS7	1.86	RPS18	1.784	VATB	8.15
	9	RPS7	2.38	RPS18	2.723	RPS18	1.883	VATB	1.887	RPS18	8.49
	10	RPS3	2.65	VATB	2.799	RPS3	2.35	RPS3	1.99	GAPDH	9.03
	11	GAPDH	3.34	RPS3	3.191	GAPDH	3.18	GAPDH	2.235	RPS3	10.24
Ds	1	RPL18	0.38	EF1A	0.527	RPL18	0.076	RPL7A	0.125	RPL18	1.86
								RPS7	0.125
	2	RPL13a	0.4	RPS3	0.608	RPL13a	0.19	-	-	RPL13a	2.91
	3	RPS3	0.45	RPL18	0.617	RPS3	0.268	RPL13a	0.244	RPS3	3.08
	4	GAPDH	0.47	GAPDH	0.632	GAPDH	0.315	RPL18	0.272	RPL7A	3.76
	5	RPL7A	0.49	RPS7	0.638	RPL7A	0.38	RPS3	0.332	RPS7	4.05
	6	RPS7	0.51	RPL13a	0.653	EF1A	0.4	EF1A	0.381	EF1A	4.12
	7	RPL32	0.52	VATB	0.654	VATB	0.402	GAPDH	0.405	GAPDH	4.6
	8	EF1A	0.52	RPL7A	0.724	RPL32	0.404	VATB	0.425	VATB	7.71
	9	VATB	0.53	Actin	0.752	RPS7	0.413	RPL32	0.453	RPL32	8.43
	10	Actin	0.56	RPL32	0.805	Actin	0.442	Actin	0.475	Actin	9.74
	11	RPS18	0.56	RPS18	0.936	RPS18	0.463	RPS18	0.491	RPS18	11
